# Supplementary material for: Insights into Chemopreventive Effects of Rosmarinic Acid Against Aflatoxin B1-Induced Genotoxic Effects
Source: Foods. 2025 Jun 16;14(12):2111. doi: 10.3390/foods14122111 (PMC12191861; doi:10.3390/foods14122111)
Supplement: Supplementary file 1 [file foods-14-02111-s001.zip]

Archive with 1 entries (1 files):
- foods-3682428-supplementary.pdf
